# Supplementary material for: Application of Primary/Secondary Circulating Tumor Cells for the Prediction of Biochemical Recurrence in Nonmetastatic Prostate Cancer Patients following Radical Prostatectomy or Radiotherapy: A Meta-Analysis
Source: Biomed Res Int. 2021 Sep 20;2021:4730970. doi: 10.1155/2021/4730970 (PMC8478542; doi:10.1155/2021/4730970)
Supplement: Supplementary Materials — Supplemental Figure 1: influence analysis of meta-analysis of relationship between primary circulating tumor cell-positive and biochemical recurrence. Supplemental Figure 2: pooled estimate of subgroup analysis in the association of primary circulating tumor cell-positive with biochemical recurrence: radical prostatectomy vs. radiotherapy. Supplemental Figure 3: pooled estimate of subgroup analysis in the association of primary circulating tumor cell-positive with biochemical recurrence: Cell Search System vs. other tools. Supplemental Figure 4: influence analysis of meta-analysis of relationship between secondary circulating tumor cell-positive with biochemical recurrence. Supplemental Figure 5: pooled estimate of subgroup analysis in the association of secondary circulating tumor cell-positive with biochemical recurrence: radical prostatectomy vs. radiotherapy. Supplemental Figure 6: pooled estimate of subgroup analysis in the association of secondary circulating tumor cell-positive with biochemical recurrence: Cell Search System vs. other tools. Supplemental Figure 7: pooled estimate of subgroup analysis in the incidence of biochemical recurrence in patients with secondary circulating tumor cells: radical prostatectomy vs. radiotherapy. Supplemental Figure 8: pooled estimate of subgroup analysis in the incidence of biochemical recurrence in patients with primary circulating tumor cells: radical prostatectomy vs. radiotherapy. Supplemental Figure 9: pooled estimate of subgroup analysis in the incidence of biochemical recurrence in patients with primary circulating tumor cells: Cell Search System vs. other tools. Supplemental Figure 10: pooled estimate of subgroup analysis in the incidence of biochemical recurrence in patients with secondary circulating tumor cells: Cell Search System vs. other tools. We have provided a list of PRISMA-P; see file PRISMA-P-Checklist.docx for details. [file 4730970.f1.zip]

Archive with 10 entries (10 files):
- Supplemental Fig1.eps
- Supplemental Fig10.eps
- Supplemental Fig2.eps
- Supplemental Fig3.eps
- Supplemental Fig4.eps
- Supplemental Fig5.eps
- Supplemental Fig6.eps
- Supplemental Fig7.eps
- Supplemental Fig8.eps
- Supplemental Fig9.eps
